# Supplementary material for: The roles of MRI-based prostate volume and associated zone-adjusted prostate-specific antigen concentrations in predicting prostate cancer and high-risk prostate cancer
Source: PLoS One. 2019 Nov 19;14(11):e0218645. doi: 10.1371/journal.pone.0218645 (PMC6863612; doi:10.1371/journal.pone.0218645)
Supplement: S1 File — (ZIP) [file pone.0218645.s001.zip]

Archive with 23 entries (21 files):
- HR-PCa or no HR-PCa/
- HR-PCa or no HR-PCa/1 ╚1⁄2▓┐╡─╦─╖╓╬╗╩2.spv
- HR-PCa or no HR-PCa/2 ╕▀╬ú░⌐╡─╦─╖╓╬╗╩2.spv
- HR-PCa or no HR-PCa/3 ╖╟╕▀╬ú░⌐╡─╦─╖╓╬╗╩2.spv
- HR-PCa or no HR-PCa/4 MR╡─╦─╕±▒φ╝░╞Σ┐¿╖╜╝∞╤Θ╜ß╣√.spv
- HR-PCa or no HR-PCa/5 ╒2╠1⁄4╨╘╝∞╤Θ.spv
- HR-PCa or no HR-PCa/6 ╢└┴ó╤∙▒╛t╝∞╤Θ╙δ╖╟▓╬╩2╝∞╤Θ.spv
- HR-PCa or no HR-PCa/7 ╕≈╓╕▒Ω╡─OR╓╡╝░╞Σ95%CI.spv
- HR-PCa or no HR-PCa/8 ╢α╥≥╦╪╖╓╬÷.spv
- HR-PCa or no HR-PCa/9 ROC╟·╧▀╝░╟·╧▀╧┬├μ╗2.spv
- HR-PCa or no HR-PCa/HR-PCa or no HR-PCa.sav
- PCa or no PCa/
- PCa or no PCa/1 ╚1⁄2▓┐╡─╦─╖╓╬╗╩2.spv
- PCa or no PCa/2 ░⌐╡─╦─╖╓╬╗╩2.spv
- PCa or no PCa/3 ╖╟░⌐╡─╦─╖╓╬╗╩2.spv
- PCa or no PCa/4 MR╡─╦─╕±▒φ╝░╞Σ┐¿╖╜╝∞╤Θ╜ß╣√.spv
- PCa or no PCa/5 ╒2╠1⁄4╨╘╝∞╤Θ.spv
- PCa or no PCa/6 ╖╟▓╬╩2╝∞╤Θ.spv
- PCa or no PCa/7 ╕≈╓╕▒Ω╡─OR╓╡╝░╞Σ95%CI.spv
- PCa or no PCa/8 ╢α╥≥╦╪╖╓╬÷╜ß╣√.spv
- PCa or no PCa/9 ROC╟·╧▀╝░╟·╧▀╧┬├μ╗2.spv
- PCa or no PCa/PCa or no PCa.sav
- PCa or no PCa/~$10.7 ░⌐╖╟░⌐═│╝╞╜ß╣√.xlsx
